# Supplementary material for: Can One Series of Self-Organized Nanoripples Guide Another Series of Self-Organized Nanoripples during Ion Bombardment: From the Perspective of Power Spectral Density Entropy?
Source: Entropy (Basel). 2023 Jan 14;25(1):170. doi: 10.3390/e25010170 (PMC9857890; doi:10.3390/e25010170)
Supplement: Supplementary file 1 [file entropy-25-00170-s001.zip]

Archive with 1 entries (1 files):
- entropy-2028466-supplementary.pdf
